# Supplementary material for: Haemodynamic and hyperaemic effects of adenosine in patients with atrial fibrillation undergoing quantitative myocardial perfusion cardiovascular magnetic resonance
Source: Eur Heart J Imaging Methods Pract. 2024 Dec 26;2(3):qyae127. doi: 10.1093/ehjimp/qyae127 (PMC11670251; doi:10.1093/ehjimp/qyae127)
Supplement: qyae127_Supplementary_Data [file qyae127_supplementary_data.zip]

Archive with 3 entries (3 files):
- Supplementary table 2.docx
- Supplementary table 3.docx
- Supplementary table 1.docx
